# Supplementary material for: Identification and expression analysis of LEA gene family members in pepper (Capsicum annuum L.)
Source: FEBS Open Bio. 2023 Nov 2;13(12):2246–62. doi: 10.1002/2211-5463.13718 (PMC10699114; doi:10.1002/2211-5463.13718)
Supplement: Supplementary file 2 — Table S1. Characteristics of genes encoding LEA proteins in C. annuum. [file FEB4-13-2246-s006.xlsx]

## Sheet: Sheet1
Supplementary Table S1. Characteristics of genes encoding LEA proteins in C. annuum.
Gena ID	Gena Name	Chr	Protein length	MW	pI	GRAVY	Group
CA.PGAv.1.6.scaffold1804.15	CaLEA1	1	196	21496	9.44	0.341	LEA_2
CA.PGAv.1.6.scaffold532.74	CaLEA2	1	156	17489.4	9.35	-0.072	LEA_2
CA.PGAv.1.6.scaffold1659.6	CaLEA3	1	100	11385.6	6.7	-1.32	LEA_1
CA.PGAv.1.6.scaffold864.5	CaLEA4	1	271	29899.8	9.71	-0.138	LEA_2
CA.PGAv.1.6.scaffold700.4	CaLEA5	1	386	42398.1	8.7	-0.543	LEA_1
CA.PGAv.1.6.scaffold756.33	CaLEA6	1	211	23224	9.95	0.044	LEA_2
CA.PGAv.1.6.scaffold574.26	CaLEA7	1	215	24388.2	9.56	-0.207	LEA_2
CA.PGAv.1.6.scaffold574.27	CaLEA8	1	237	27261.5	9.06	-0.228	LEA_2
CA.PGAv.1.6.scaffold68.1	CaLEA9	1	321	35836.9	4.87	-0.418	LEA_2
CA.PGAv.1.6.scaffold792.72	CaLEA10	1	236	26151.6	10.51	-0.126	LEA_2
CA.PGAv.1.6.scaffold1019.2	CaLEA11	2	142	15422.7	6.66	-1.477	DHN
CA.PGAv.1.6.scaffold408.10	CaLEA12	2	132	13822.2	6.43	-1.217	DHN
CA.PGAv.1.6.scaffold304.10	CaLEA13	2	255	29232.2	9.98	-0.452	LEA_2
CA.PGAv.1.6.scaffold370.52	CaLEA14	2	319	35343.3	9.98	-0.414	LEA_2
CA.PGAv.1.6.scaffold569.47	CaLEA15	2	227	25936.1	9.77	-0.133	LEA_2
CA.PGAv.1.6.scaffold809.92	CaLEA16	2	259	29408.5	9.63	-0.229	LEA_2
CA.PGAv.1.6.scaffold358.71	CaLEA17	2	420	45419.8	6.39	-0.948	LEA_4
CA.PGAv.1.6.scaffold358.34	CaLEA18	2	172	17581.2	6.15	-1.128	DHN
CA.PGAv.1.6.scaffold358.33	CaLEA19	2	172	18439.9	7.3	-1.281	DHN
CA.PGAv.1.6.scaffold1075.10	CaLEA20	2	88	9229,92	5.11	-1.108	LEA_6
CA.PGAv.1.6.scaffold1094.3	CaLEA21	3	255	26024.9	4.43	-0.179	SMP
CA.PGAv.1.6.scaffold1094.2	CaLEA22	3	289	28710.1	4.93	-0.296	SMP
CA.PGAv.1.6.scaffold472.12	CaLEA23	3	98	10508	9.78	-0.402	LEA_3
CA.PGAv.1.6.scaffold207.8	CaLEA24	3	315	35229.7	5.34	-0.231	LEA_2
CA.PGAv.1.6.scaffold126.7	CaLEA25	3	186	20784.9	9.68	-0.437	LEA_2
CA.PGAv.1.6.scaffold303.22	CaLEA26	3	213	23985,79	9.35	-0.134	LEA_2
CA.PGAv.1.6.scaffold861.29	CaLEA27	3	262	29461.8	9.95	-0.13	LEA_2
CA.PGAv.1.6.scaffold479.55	CaLEA28	3	93	9997.81	5.9	-1.448	LEA_5
CA.PGAv.1.6.scaffold407.111	CaLEA29	3	167	17301	7.89	-1.107	LEA_4
CA.PGAv.1.6.scaffold438.70	CaLEA30	3	224	25417.5	9.16	-0.109	LEA_2
CA.PGAv.1.6.scaffold438.17	CaLEA31	3	309	34137.9	9.72	-0.383	LEA_2
CA.PGAv.1.6.scaffold790.70	CaLEA32	3	201	22631.1	9.72	0.694	LEA_2
CA.PGAv.1.6.scaffold404.72	CaLEA33	4	225	25569.3	9.97	-0.292	LEA_2
CA.PGAv.1.6.scaffold264.1	CaLEA34	4	110	12448.9	7.47	-1.188	ASR
CA.PGAv.1.6.scaffold264.2	CaLEA35	4	111	12576.8	6.32	-1.359	ASR
CA.PGAv.1.6.scaffold264.3	CaLEA36	4	112	12729.1	6.5	-1.28	ASR
CA.PGAv.1.6.scaffold264.4	CaLEA37	4	279	30489	5.17	-1.457	ASR
CA.PGAv.1.6.scaffold311.98	CaLEA38	4	216	24308.9	5.41	-1.594	DHN
CA.PGAv.1.6.scaffold1280.5	CaLEA39	6	96	10654.1	9.86	-0.568	LEA_3
CA.PGAv.1.6.scaffold1280.4	CaLEA40	6	95	10514	10	-0.488	LEA_3
CA.PGAv.1.6.scaffold246.4	CaLEA41	6	196	22370.2	9.89	-0.096	LEA_2
CA.PGAv.1.6.scaffold201.20	CaLEA42	6	135	14361.2	9.22	-0.761	LEA_1
CA.PGAv.1.6.scaffold921.16	CaLEA43	7	196	21780.7	9.77	0.162	LEA_2
CA.PGAv.1.6.scaffold248.42	CaLEA44	7	212	23883	8.68	0.042	LEA_2
CA.PGAv.1.6.scaffold1360.5	CaLEA45	7	531	55777	5.16	-0.828	LEA-4
CA.PGAv.1.6.scaffold623.45	CaLEA46	7	270	30596.9	10.1	-0.004	LEA_2
CA.PGAv.1.6.scaffold78.132	CaLEA47	8	175	19351.2	4.75	-0.252	LEA_2
CA.PGAv.1.6.scaffold78.133	CaLEA48	8	225	24995.3	9.82	-0.083	LEA_2
CA.PGAv.1.6.scaffold1415.29	CaLEA49	8	197	21324.8	9.69	0.217	LEA_2
CA.PGAv.1.6.scaffold134.177	CaLEA50	8	210	22051.3	6.65	-0.728	SMP
CA.PGAv.1.6.scaffold824.55	CaLEA51	9	418	44848.4	6.01	-1.16	LEA_4
CA.PGAv.1.6.scaffold363.23	CaLEA52	9	177	19799	5.8	-0.268	LEA_2
CA.PGAv.1.6.scaffold350.50	CaLEA53	9	121	13284.7	9.37	-1.212	LEA_5
CA.PGAv.1.6.scaffold110.10	CaLEA54	9	211	23226.2	9.87	0.08	LEA_2
CA.PGAv.1.6.scaffold349.5	CaLEA55	9	93	10183.2	9.13	-1.355	LEA_5
CA.PGAv.1.6.scaffold782.7	CaLEA56	10	554	57817.2	6.5	-0.814	LEA_4
CA.PGAv.1.6.scaffold1174.3	CaLEA57	10	227	25332.8	9.46	0.033	LEA_2
CA.PGAv.1.6.scaffold91.11	CaLEA58	10	191	21600.8	5	-0.351	LEA_2
CA.PGAv.1.6.scaffold1092.4	CaLEA59	10	227	25812.2	9.64	-0.106	LEA_2
CA.PGAv.1.6.scaffold1245.12	CaLEA60	10	227	26003	9.09	-0.308	LEA_2
CA.PGAv.1.6.scaffold1245.11	CaLEA61	10	227	25999	9.13	-0.302	LEA_2
CA.PGAv.1.6.scaffold1245.9	CaLEA62	10	211	23953.7	9.67	-0.109	LEA_2
CA.PGAv.1.6.scaffold1161.29	CaLEA63	10	193	20091.8	6.5	-0.949	LEA_1
CA.PGAv.1.6.scaffold1161.30	CaLEA64	10	91	9484.61	9.52	-0.982	LEA_1
CA.PGAv.1.6.scaffold1161.31	CaLEA65	10	268	26954.7	6.48	-0.509	LEA_1
CA.PGAv.1.6.scaffold656.16	CaLEA66	11	314	35367.5	9.23	-0.246	LEA_2
CA.PGAv.1.6.scaffold436.3	CaLEA67	11	330	37195.3	9.78	-0.497	LEA_2
CA.PGAv.1.6.scaffold1922.4	CaLEA68	11	121	13508.4	9.94	-0.306	LEA_2
CA.PGAv.1.6.scaffold745.43	CaLEA69	11	214	23881.8	9.06	0.211	LEA_2
CA.PGAv.1.6.scaffold1524.18	CaLEA70	11	220	——	——	0.007	LEA_2
CA.PGAv.1.6.scaffold546.58	CaLEA71	11	206	23494.3	9.9	-0.209	LEA_2
CA.PGAv.1.6.scaffold1030.18	CaLEA72		287	31820.6	10.23	0.037	LEA_2
CA.PGAv.1.6.scaffold1235.28	CaLEA73		187	20931.1	5.67	-1.507	DHN
CA.PGAv.1.6.scaffold1352.13	CaLEA74		231	25199.3	9.41	0.197	LEA_2
CA.PGAv.1.6.scaffold1389.23	CaLEA75		230	25057.3	9.95	0.011	LEA-2
CA.PGAv.1.6.scaffold1463.1	CaLEA76		309	34687	9.77	-0.025	LEA_2
CA.PGAv.1.6.scaffold1463.2	CaLEA77		210	23626.4	9.22	0.104	LEA_2
CA.PGAv.1.6.scaffold1544.6	CaLEA78		224	23035.3	6.76	-0.885	DHN
CA.PGAv.1.6.scaffold1989.1	CaLEA79		81	9048.28	9.78	-0.79	LEA_3
CA.PGAv.1.6.scaffold1989.10	CaLEA80		96	10654.1	9.86	-0.568	LEA_3
CA.PGAv.1.6.scaffold1989.9	CaLEA81		96	10706.3	9.86	-0.517	LEA_3
CA.PGAv.1.6.scaffold17668.1	CaLEA82		77	8556.91	4.26	-0.169	LEA_2
