# Supplementary material for: Identification and expression analysis of LEA gene family members in pepper (Capsicum annuum L.)
Source: FEBS Open Bio. 2023 Nov 2;13(12):2246–62. doi: 10.1002/2211-5463.13718 (PMC10699114; doi:10.1002/2211-5463.13718)
Supplement: Supplementary file 3 — Table S2. Conserved motifs identified by MEME tools in CaLEA proteins. [file FEB4-13-2246-s002.xlsx]

## Sheet: Sheet1
Supplementary Table S2. The conserved motifs identified by MEME tools in CaLEA proteins.
Motif	E-value	Amino acid sequence composition of motif	Width
1	3e-203	LJJWLVLRPKKPKFTVNSASLSQFNLSNG	29
2	8.6e-130	NKTTTSWGPDPVTGYYRPESHVKEIDAAELRNMLLKHKPRQ	41
3	3e-123	RNPNKKIGIYYDSJEVLAYYK	21
4	1.6e-77	MARYFSNSKIVCAFVVDSVYAAIQRRGYAAASQGAASSNGRS	42
5	2.1e-77	KVGKLKTKKYKLKVNCDVTVD	21
6	4e-115	ASGSLPPFYQGHKNTTILSVVLKGNSVPL	29
7	9.2e-72	NITLQADVSVKNPNRVSFKYKDTSYTJEY	29
8	7.3e-67	AAGAYALHEKHKAKKDPENAHKHKIEEEIAAAAAVGAGGFAFHEHHEKKD	50
9	8.6e-44	RCICLLILJFLIJJI	15
10	2.9e-39	DZVIGDAPVPPGKIGARETLRMNVTLTVMADKLFSNPGLYSDVMSGGLP	49
11	1.1e-38	EEGEKKGFMDKIKEKJPGHH	20
12	1.3e-38	KEDRSRGKVPLNVKIDARVRF	21
13	7.2e-29	IIDLPVFGNFTIPLSYSGEIKLPTLSDJW	29
14	7.4e-30	DRRAKEGETVVPGGTGGKSLEAQEHLAEGRSRGGQTRKDQLGTEGYQEMG	50
15	6.3e-24	DFTGVATDMISVNSTVRISYRNPATFYGVHVTSTPIDLTYS	41
16	7.9e-21	EGQQQLHRSGSSSSSSSDDDG	21
17	2.7e-19	RRKKKGJKEKIKEKLTGGH	19
18	2.2e-29	PAEKAATRDDAEKEMAAEKRNEREAEAEMGKVAAKAAHAAE	41
19	4.4e-16	EGPVDYEKEIKHHKHLEQIGELG	23
20	4.7e-16	MLDVPVKVPHSVLISLARDIGGDWDIDY	29
