# Supplementary material for: Identification and expression analysis of LEA gene family members in pepper (Capsicum annuum L.)
Source: FEBS Open Bio. 2023 Nov 2;13(12):2246–62. doi: 10.1002/2211-5463.13718 (PMC10699114; doi:10.1002/2211-5463.13718)
Supplement: Supplementary file 4 — Table S3. Estimated Ka/Ks ratios and divergence times of duplicated CaLEAs. [file FEB4-13-2246-s005.xlsx]

## Sheet: Sheet1
Supplementary Table S3. Estimated KaKs ratios and divergence times of duplicated CaLEAs.
Duplicated Gene Pairs		Ka	Ks	Ka/Ks	Divergence Time (Mya)	Type of Duplication	Type of Selection
CaLEA7	CaLEA8	0.91162	2.07128	0.44012	69.04	Tandem	Purifying
CaLEA21	CaLEA22	0.33589	1.20403	0.27897	40.13	Tandem	Purifying
CaLEA34	CaLEA35	0.09988	1.23167	0.08109	41.06	Tandem	Purifying
CaLEA35	CaLEA36	0.03032	0.37986	0.07981	12.66	Tandem	Purifying
CaLEA36	CaLEA37	0.26283	3.43639	0.07648	114.55	Tandem	Purifying
CaLEA39	CaLEA40	0.04238	0.11327	0.37416	3.78	Tandem	Purifying
CaLEA60	CaLEA61	0.04086	0.42948	0.09514	14.32	Tandem	Purifying
CaLEA63	CaLEA64	0.36853	1.59638	0.23085	53.21	Tandem	Purifying
CaLEA64	CaLEA65	0.29964	1.52415	0.1966	50.81	Tandem	Purifying
CaLEA45	CaLEA56	0.41826	1.34194	0.31168	44.73	Segmental	Purifying
CaLEA7	CaLEA60	0.80129	4.47845	0.17892	149.28	Segmental	Purifying
