# Supplementary material for: Identification and expression analysis of LEA gene family members in pepper (Capsicum annuum L.)
Source: FEBS Open Bio. 2023 Nov 2;13(12):2246–62. doi: 10.1002/2211-5463.13718 (PMC10699114; doi:10.1002/2211-5463.13718)
Supplement: Supplementary file 5 — Table S4. LEA homologous gene pairs between C. annuum and other species such as Arabidopsis, potato, and tomato. [file FEB4-13-2246-s007.xlsx]

## Sheet: Sheet1
Supplementary Table S4. LEA homologous gene pairs between C. annuum and other species such as Arabidopsis, potato, and tomato.
CaLEA	AtLEA	CaLEA	SlLEA	CaLEA	StLEA
Ca-CA.PGAv.1.6.scaffold574.26	At-AT2G35960.1.TAIR10	Ca-CA.PGAv.1.6.scaffold1030.18	Sl-Solyc04g078750.3.1.ITAG4.0	Ca-CA.PGAv.1.6.scaffold1030.18	St-Soltu.DM.02G028710.1.v6.1
Ca-CA.PGAv.1.6.scaffold574.26	At-AT3G52470.1.TAIR10	Ca-CA.PGAv.1.6.scaffold1352.13	Sl-Solyc01g104580.3.1.ITAG4.0	Ca-CA.PGAv.1.6.scaffold1030.18	St-Soltu.DM.04G033500.1.v6.1
Ca-CA.PGAv.1.6.scaffold68.1	At-AT2G44060.1.TAIR10	Ca-CA.PGAv.1.6.scaffold1389.23	Sl-Solyc03g121620.1.1.ITAG4.0	Ca-CA.PGAv.1.6.scaffold1235.28	St-Soltu.DM.01G051560.1.v6.1
Ca-CA.PGAv.1.6.scaffold792.72	At-AT2G46150.1.TAIR10	Ca-CA.PGAv.1.6.scaffold1463.1	Sl-Solyc06g074050.3.1.ITAG4.0	Ca-CA.PGAv.1.6.scaffold1352.13	St-Soltu.DM.01G043740.1.v6.1
Ca-CA.PGAv.1.6.scaffold569.47	At-AT1G61760.1.TAIR10	Ca-CA.PGAv.1.6.scaffold1463.2	Sl-Solyc06g074040.2.1.ITAG4.0	Ca-CA.PGAv.1.6.scaffold1389.23	St-Soltu.DM.03G036400.1.v6.1
Ca-CA.PGAv.1.6.scaffold1094.3	At-AT3G22490.1.TAIR10	Ca-CA.PGAv.1.6.scaffold574.26	Sl-Solyc01g007220.4.1.ITAG4.0	Ca-CA.PGAv.1.6.scaffold1463.1	St-Soltu.DM.06G029440.1.v6.1
Ca-CA.PGAv.1.6.scaffold472.12	At-AT4G02380.1.TAIR10	Ca-CA.PGAv.1.6.scaffold864.5	Sl-Solyc01g009160.2.1.ITAG4.0	Ca-CA.PGAv.1.6.scaffold1463.2	St-Soltu.DM.06G029430.1.v6.1
Ca-CA.PGAv.1.6.scaffold126.7	At-AT2G46150.1.TAIR10	Ca-CA.PGAv.1.6.scaffold1804.15	Sl-Solyc01g096000.2.1.ITAG4.0	Ca-CA.PGAv.1.6.scaffold1544.6	St-Soltu.DM.01G049760.1.v6.1
Ca-CA.PGAv.1.6.scaffold303.22	At-AT5G53730.1.TAIR10	Ca-CA.PGAv.1.6.scaffold1659.6	Sl-Solyc06g061110.2.1.ITAG4.0	Ca-CA.PGAv.1.6.scaffold574.26	St-Soltu.DM.01G003040.1.v6.1
Ca-CA.PGAv.1.6.scaffold407.111	At-AT3G15670.1.TAIR10	Ca-CA.PGAv.1.6.scaffold574.26	Sl-Solyc06g074040.2.1.ITAG4.0	Ca-CA.PGAv.1.6.scaffold1804.15	St-Soltu.DM.01G035120.1.v6.1
Ca-CA.PGAv.1.6.scaffold311.98	At-AT1G76180.1.TAIR10	Ca-CA.PGAv.1.6.scaffold792.72	Sl-Solyc08g008150.1.1.ITAG4.0	Ca-CA.PGAv.1.6.scaffold1659.6	St-Soltu.DM.06G018480.1.v6.1
Ca-CA.PGAv.1.6.scaffold311.98	At-AT1G20440.1.TAIR10	Ca-CA.PGAv.1.6.scaffold1804.15	Sl-Solyc08g082470.1.1.ITAG4.0	Ca-CA.PGAv.1.6.scaffold792.72	St-Soltu.DM.08G004540.1.v6.1
Ca-CA.PGAv.1.6.scaffold623.45	At-AT4G26490.1.TAIR10	Ca-CA.PGAv.1.6.scaffold68.1	Sl-Solyc08g015690.4.1.ITAG4.0	Ca-CA.PGAv.1.6.scaffold1804.15	St-Soltu.DM.08G029320.1.v6.1
Ca-CA.PGAv.1.6.scaffold623.45	At-AT5G56050.1.TAIR10	Ca-CA.PGAv.1.6.scaffold574.26	Sl-Solyc10g150145.1.1.ITAG4.0	Ca-CA.PGAv.1.6.scaffold68.1	St-Soltu.DM.08G006260.1.v6.1
Ca-CA.PGAv.1.6.scaffold78.132	At-AT1G01470.1.TAIR10	Ca-CA.PGAv.1.6.scaffold358.71	Sl-Solyc02g085150.4.1.ITAG4.0	Ca-CA.PGAv.1.6.scaffold532.74	St-Soltu.DM.08G004540.1.v6.1
Ca-CA.PGAv.1.6.scaffold78.132	At-AT2G46140.1.TAIR10	Ca-CA.PGAv.1.6.scaffold358.34	Sl-Solyc02g084850.3.1.ITAG4.0	Ca-CA.PGAv.1.6.scaffold574.26	St-Soltu.DM.10G025370.1.v6.1
Ca-CA.PGAv.1.6.scaffold78.133	At-AT2G46150.1.TAIR10	Ca-CA.PGAv.1.6.scaffold358.33	Sl-Solyc02g084840.3.1.ITAG4.0	Ca-CA.PGAv.1.6.scaffold370.52	St-Soltu.DM.02G028710.1.v6.1
Ca-CA.PGAv.1.6.scaffold134.177	At-AT5G27980.1.TAIR10	Ca-CA.PGAv.1.6.scaffold809.92	Sl-Solyc02g081450.2.1.ITAG4.0	Ca-CA.PGAv.1.6.scaffold809.92	St-Soltu.DM.02G004650.1.v6.1
Ca-CA.PGAv.1.6.scaffold824.55	At-AT2G36640.1.TAIR10	Ca-CA.PGAv.1.6.scaffold569.47	Sl-Solyc02g080100.1.1.ITAG4.0	Ca-CA.PGAv.1.6.scaffold358.71	St-Soltu.DM.02G025020.1.v6.1
Ca-CA.PGAv.1.6.scaffold824.55	At-AT3G53040.1.TAIR10	Ca-CA.PGAv.1.6.scaffold408.10	Sl-Solyc02g062390.3.1.ITAG4.0	Ca-CA.PGAv.1.6.scaffold358.34	St-Soltu.DM.02G024670.1.v6.1
Ca-CA.PGAv.1.6.scaffold1245.12	At-AT2G35980.1.TAIR10	Ca-CA.PGAv.1.6.scaffold304.10	Sl-Solyc02g036480.1.1.ITAG4.0	Ca-CA.PGAv.1.6.scaffold358.33	St-Soltu.DM.02G024660.1.v6.1
Ca-CA.PGAv.1.6.scaffold1245.12	At-AT3G11650.1.TAIR10	Ca-CA.PGAv.1.6.scaffold370.52	Sl-Solyc04g078750.3.1.ITAG4.0	Ca-CA.PGAv.1.6.scaffold809.92	St-Soltu.DM.02G020950.1.v6.1
Ca-CA.PGAv.1.6.scaffold1245.12	At-AT3G52470.1.TAIR10	Ca-CA.PGAv.1.6.scaffold407.111	Sl-Solyc03g116390.4.1.ITAG4.0	Ca-CA.PGAv.1.6.scaffold1075.10	St-Soltu.DM.02G027960.1.v6.1
Ca-CA.PGAv.1.6.scaffold1245.12	At-AT5G06320.1.TAIR10	Ca-CA.PGAv.1.6.scaffold438.70	Sl-Solyc03g120150.3.1.ITAG4.0	Ca-CA.PGAv.1.6.scaffold569.47	St-Soltu.DM.02G019710.1.v6.1
Ca-CA.PGAv.1.6.scaffold1245.9	At-AT2G35960.1.TAIR10	Ca-CA.PGAv.1.6.scaffold438.17	Sl-Solyc03g120710.2.1.ITAG4.0	Ca-CA.PGAv.1.6.scaffold408.10	St-Soltu.DM.02G006200.1.v6.1
Ca-CA.PGAv.1.6.scaffold1161.29	At-AT5G06760.1.TAIR10	Ca-CA.PGAv.1.6.scaffold861.29	Sl-Solyc03g019920.1.1.ITAG4.0	Ca-CA.PGAv.1.6.scaffold304.10	St-Soltu.DM.02G004650.1.v6.1
Ca-CA.PGAv.1.6.scaffold745.43	At-AT3G44220.1.TAIR10	Ca-CA.PGAv.1.6.scaffold303.22	Sl-Solyc03g081230.1.1.ITAG4.0	Ca-CA.PGAv.1.6.scaffold370.52	St-Soltu.DM.04G033500.1.v6.1
Ca-CA.PGAv.1.6.scaffold745.43	At-AT5G22200.1.TAIR10	Ca-CA.PGAv.1.6.scaffold790.70	Sl-Solyc03g123510.3.1.ITAG4.0	Ca-CA.PGAv.1.6.scaffold407.111	St-Soltu.DM.03G030480.1.v6.1
Ca-CA.PGAv.1.6.scaffold546.58	At-AT5G22870.1.TAIR10	Ca-CA.PGAv.1.6.scaffold472.12	Sl-Solyc09g075210.3.1.ITAG4.0	Ca-CA.PGAv.1.6.scaffold438.70	St-Soltu.DM.03G034700.1.v6.1
		Ca-CA.PGAv.1.6.scaffold1094.3	Sl-Solyc09g082100.3.1.ITAG4.0	Ca-CA.PGAv.1.6.scaffold438.17	St-Soltu.DM.03G035410.1.v6.1
		Ca-CA.PGAv.1.6.scaffold1094.3	Sl-Solyc09g065360.4.1.ITAG4.0	Ca-CA.PGAv.1.6.scaffold861.29	St-Soltu.DM.03G023870.1.v6.1
		Ca-CA.PGAv.1.6.scaffold311.98	Sl-Solyc04g082200.2.1.ITAG4.0	Ca-CA.PGAv.1.6.scaffold126.7	St-Soltu.DM.03G023270.1.v6.1
		Ca-CA.PGAv.1.6.scaffold264.1	Sl-Solyc04g071580.3.1.ITAG4.0	Ca-CA.PGAv.1.6.scaffold303.22	St-Soltu.DM.03G021490.1.v6.1
		Ca-CA.PGAv.1.6.scaffold201.20	Sl-Solyc06g061110.2.1.ITAG4.0	Ca-CA.PGAv.1.6.scaffold790.70	St-Soltu.DM.03G037300.1.v6.1
		Ca-CA.PGAv.1.6.scaffold1280.5	Sl-Solyc06g009140.3.1.ITAG4.0	Ca-CA.PGAv.1.6.scaffold472.12	St-Soltu.DM.09G023580.1.v6.1
		Ca-CA.PGAv.1.6.scaffold1280.5	Sl-Solyc09g075210.3.1.ITAG4.0	Ca-CA.PGAv.1.6.scaffold1094.3	St-Soltu.DM.09G024460.1.v6.1
		Ca-CA.PGAv.1.6.scaffold623.45	Sl-Solyc07g065910.1.1.ITAG4.0	Ca-CA.PGAv.1.6.scaffold1094.3	St-Soltu.DM.09G019940.1.v6.1
		Ca-CA.PGAv.1.6.scaffold1360.5	Sl-Solyc07g053360.4.1.ITAG4.0	Ca-CA.PGAv.1.6.scaffold311.98	St-Soltu.DM.04G037380.1.v6.1
		Ca-CA.PGAv.1.6.scaffold1360.5	Sl-Solyc10g008040.4.1.ITAG4.0	Ca-CA.PGAv.1.6.scaffold264.1	St-Soltu.DM.04G027250.1.v6.1
		Ca-CA.PGAv.1.6.scaffold134.177	Sl-Solyc01g097960.3.1.ITAG4.0	Ca-CA.PGAv.1.6.scaffold201.20	St-Soltu.DM.06G018480.1.v6.1
		Ca-CA.PGAv.1.6.scaffold78.132	Sl-Solyc01g095140.4.1.ITAG4.0	Ca-CA.PGAv.1.6.scaffold1280.5	St-Soltu.DM.09G023580.1.v6.1
		Ca-CA.PGAv.1.6.scaffold1415.29	Sl-Solyc01g096000.2.1.ITAG4.0	Ca-CA.PGAv.1.6.scaffold623.45	St-Soltu.DM.07G027750.1.v6.1
		Ca-CA.PGAv.1.6.scaffold78.132	Sl-Solyc10g011900.3.1.ITAG4.0	Ca-CA.PGAv.1.6.scaffold1360.5	St-Soltu.DM.07G020570.1.v6.1
		Ca-CA.PGAv.1.6.scaffold824.55	Sl-Solyc09g008770.3.1.ITAG4.0	Ca-CA.PGAv.1.6.scaffold1360.5	St-Soltu.DM.10G003790.1.v6.1
		Ca-CA.PGAv.1.6.scaffold91.11	Sl-Solyc01g095140.4.1.ITAG4.0	Ca-CA.PGAv.1.6.scaffold134.177	St-Soltu.DM.01G037270.1.v6.1
		Ca-CA.PGAv.1.6.scaffold782.7	Sl-Solyc07g053360.4.1.ITAG4.0	Ca-CA.PGAv.1.6.scaffold78.132	St-Soltu.DM.01G034240.1.v6.1
		Ca-CA.PGAv.1.6.scaffold782.7	Sl-Solyc10g008040.4.1.ITAG4.0	Ca-CA.PGAv.1.6.scaffold78.133	St-Soltu.DM.01G034270.1.v6.1
		Ca-CA.PGAv.1.6.scaffold1161.29	Sl-Solyc10g078760.2.1.ITAG4.0	Ca-CA.PGAv.1.6.scaffold1415.29	St-Soltu.DM.01G035120.1.v6.1
		Ca-CA.PGAv.1.6.scaffold91.11	Sl-Solyc10g011900.3.1.ITAG4.0	Ca-CA.PGAv.1.6.scaffold78.133	St-Soltu.DM.03G023270.1.v6.1
		Ca-CA.PGAv.1.6.scaffold1245.12	Sl-Solyc10g081970.2.1.ITAG4.0	Ca-CA.PGAv.1.6.scaffold78.132	St-Soltu.DM.10G005880.1.v6.1
		Ca-CA.PGAv.1.6.scaffold1245.9	Sl-Solyc10g150145.1.1.ITAG4.0	Ca-CA.PGAv.1.6.scaffold824.55	St-Soltu.DM.09G004550.1.v6.1
		Ca-CA.PGAv.1.6.scaffold1174.3	Sl-Solyc10g005040.4.1.ITAG4.0	Ca-CA.PGAv.1.6.scaffold363.23	St-Soltu.DM.09G005760.1.v6.1
		Ca-CA.PGAv.1.6.scaffold436.3	Sl-Solyc05g013760.4.1.ITAG4.0	Ca-CA.PGAv.1.6.scaffold91.11	St-Soltu.DM.01G034240.1.v6.1
		Ca-CA.PGAv.1.6.scaffold546.58	Sl-Solyc11g066490.1.1.ITAG4.0	Ca-CA.PGAv.1.6.scaffold782.7	St-Soltu.DM.07G020570.1.v6.1
		Ca-CA.PGAv.1.6.scaffold745.43	Sl-Solyc11g068890.2.1.ITAG4.0	Ca-CA.PGAv.1.6.scaffold1245.12	St-Soltu.DM.10G025370.1.v6.1
		Ca-CA.PGAv.1.6.scaffold1524.18	Sl-Solyc11g068550.1.1.ITAG4.0	Ca-CA.PGAv.1.6.scaffold782.7	St-Soltu.DM.10G003790.1.v6.1
		Ca-CA.PGAv.1.6.scaffold1922.4	Sl-Solyc11g068893.1.1.ITAG4.0	Ca-CA.PGAv.1.6.scaffold1161.29	St-Soltu.DM.10G029210.1.v6.1
				Ca-CA.PGAv.1.6.scaffold1174.3	St-Soltu.DM.10G000050.1.v6.1
				Ca-CA.PGAv.1.6.scaffold745.43	St-Soltu.DM.06G029430.1.v6.1
				Ca-CA.PGAv.1.6.scaffold546.58	St-Soltu.DM.11G020930.1.v6.1
				Ca-CA.PGAv.1.6.scaffold1524.18	St-Soltu.DM.11G021970.1.v6.1
				Ca-CA.PGAv.1.6.scaffold1922.4	St-Soltu.DM.11G022280.1.v6.1
