# Supplementary material for: Identification and expression analysis of LEA gene family members in pepper (Capsicum annuum L.)
Source: FEBS Open Bio. 2023 Nov 2;13(12):2246–62. doi: 10.1002/2211-5463.13718 (PMC10699114; doi:10.1002/2211-5463.13718)
Supplement: Supplementary file 6 — Table S5. qRT‐PCR primer sequence used in this paper. [file FEB4-13-2246-s004.xlsx]

## Sheet: Sheet1
Supplementary Table S5. The qRT-PCR primer sequence used in this paper.
CaUBI3-qF	tgtccatctgctctctgttg
CaUBI3-qR	caccccaagcacaataagac
CaLEA45-qF	AGCCACGGCACGAT
CaLEA45-qR	CCCAGTTTTTGAGACGA
CaLEA12-qF	TTCGTTGTTCTGGTAGC
CaLEA12-qR	GCAGGAGTATTAGTTTGTG
CaLEA18-qF	TGGACAAGGTGGGAGG
CaLEA18-qR	GCTTCTTCAGTAGTACCATAAGT
CaLEA65-qF	AGAGGATTCATCAAGCG
CaLEA65-qR	TGCCACCACCCGTA
CaLEA56-qF	AGCAGGTTATGTGGGG
CaLEA56-qR	TGTCCTTCGCAGTCG
CaLEA40-qF	AACTCTAAGATTGTGTGTGC
CaLEA40-qR	ACTTGTGATGCCGCC
CaLEA68-qF	GCTGCTGGTGTGTTTTAC
CaLEA68-qR	CTCCTTATTCATCTGATCGA
CaLEA11-qF	GTTACAAGCCAAGACCAAA
CaLEA11-qR	AGAGCTACCAGAACGATGA
CaLEA29-qF	GTTACAAGCCAAGACCAAA
CaLEA29-qR	AGAGCTACCAGAACGATGA
