# Supplementary material for: Identification and expression analysis of LEA gene family members in pepper (Capsicum annuum L.)
Source: FEBS Open Bio. 2023 Nov 2;13(12):2246–62. doi: 10.1002/2211-5463.13718 (PMC10699114; doi:10.1002/2211-5463.13718)
Supplement: Supplementary file 7 — Table S6. Putative miRNAs and their potential target of LEA genes. [file FEB4-13-2246-s003.xlsx]

## Sheet: Sheet1
Supplementary Table S6. The putative miRNAs and their potential target of LEA genes.
miRNA	Target	miRNA_start	miRNA_end	Target_start	Target_end	miRNA_aligned_fragment	alignment	Target_aligned_fragment	Inhibition
can-miR1446a-5p.2	CaLEA68	1	21	169	189	UUUCUGAACUCUCUCCCUCAA	: ::::::.::: .::.:	AAUAAGGAGAGGGUUAGGAGA	Cleavage
can-miR1446b-5p.2	CaLEA68	1	21	169	189	UUUCUGAACUCUCUCCCUCAA	: ::::::.::: .::.:	AAUAAGGAGAGGGUUAGGAGA	Cleavage
can-miR403-3p	CaLEA40	1	21	24	44	UUAGAUUCACGCACAAACUCG	:: :::::.::: ::.:.	UAAGAUUGUGUGUGCAUUUGU	Cleavage
can-miRC21-3p	CaLEA68	1	21	102	122	AGAAUCGGUUUCUUAGUUGUA	::.:.:.::::: ::: :.:	GACGAUUGAGAAAGCGAGUUU	Cleavage
can-miRC6-5p	CaLEA45	1	21	631	651	AAAAGAUUGGGUAUCGUUUGU	::: :. ::.:::: ::::	CAAAAGGGAACUCAAUAUUUU	Cleavage
